# Supplementary material for: An Experimentally Evaluated Thermodynamic Approach to Estimate Growth of Photoheterotrophic Purple Non-sulfur Bacteria
Source: Front Microbiol. 2020 Sep 3;11:540378. doi: 10.3389/fmicb.2020.540378 (PMC7494753; doi:10.3389/fmicb.2020.540378)
Supplement: Supplementary file 2 [file Data_Sheet_2.XLSX]

## Sheet: Exper. K=0.6
	Current experiment, see the manuscript text for details
		ΔG0, kJ⁄(mol eeq)	Equation
	Electron Acceptor	27.47	0.166667	N2	+	1.33333	H	+	1	e	→	0.333333	NH4
	Electron Acceptor	40.46	1	H	+	1	e	→	0.5	H2															Energy to convert 1 e- eq of carbon source to the pyruvate intermediate,
	Electron Donor	-27.68	0.125	CH3COO	+	0.375	H2O	→	0.125	CO2	+	0.125	HCO3	+	1	H	+	1	e			Electron donor rxn:													ΔG0, kJ⁄(mol eeq)
	Light energy	-137																																	-27.68
	ΔGR	-133.963
																						Puryvate synthesis rxn													35.78
	K (ɛ) - energy use efficiency	0.6
K* (ΔGR)	The energy available for cellular needs	-80.3775
ΔGp	Energy to convert 1 e- eq of carbon source to the pyruvate intermediate	8.1
ΔGc	energy needed to convert 1 e- eq of pyruvate intermediate into 1 e- eq of cells	31.41
ΔGN	free energy per e- eq of cells to reduce nitrogen source to the form of ammonium	16.36
m	if ΔGp is positive	1
ΔGs	energy used for cell growth	72.1767
fs	0.526878
fe	0.473122
Ra	half-reaction for electron acceptor	n/a	0.125	N2	+	1.25	H	+	1	e	→	0.25	NH4	+	0.125	H2
fe*Ra	balanced Ra with energy fraction	n/a	0.0591402	N2	+	0.591402	H	+	0.473122	e	→	0.11828	NH4	+	0.0591402	H2
Rcs	a half-reaction for the synthesis of cell tissue	n/a	0.217391	CO2	+	0.0217391	N2	+	1	H	+	1	e	→	0.0434783	C5H7O2N	+	0.347826	H2O
fs*Ra	balanced Rcs with energy fraction	n/a	0.114539	CO2	+	0.0114539	N2	+	0.526878	H	+	0.526878	e	→	0.0229078	C5H7O2N	+	0.183262	H2O
(-)Rd	half-reaction for electron donor	n/a	0.125	CH3COO	+	0.375	H2O	→	0.125	CO2	+	0.125	HCO3	+	1	H	+	1	e
R	overall balanced equation	n/a	0.125	CH3COO	+	0.0705941	N2	+	0.11828	H	+	0.191738	H2O	→	0.0229078	C5H7O2N	+	0.0104612	CO2	+	0.0591402	H2	+	0.11828	NH4	+	0.125	HCO3
	Temperature fo the experiment, K	303.15
	R, J/mol*K	8.31
	Pressure in reactor, Pa	107404	1.06 atm
	VSS cells, g/mol	113
	acetate MW, g/mol	59
	H2 molar volume, L/mol	23.455
Yields
	cells produced, g VSS	2.58858
	acetate used, g	7.375
	H2 produced, L	1.38714
	Y x/acetate, g/g	0.350993
	Y H2/acetate, L/g	0.188086
	Y x/acetate, mol/mol	0.183262
	Y H2/acetate, mol/mol	0.473122

## Sheet: Exper. K=0.55
	Current experiment, see the manuscript text for details
		ΔG0, kJ⁄(mol eeq)	Equation
	Electron Acceptor	27.47	0.166667	N2	+	1.33333	H	+	1	e	→	0.333333	NH4
	Electron Acceptor	40.46	1	H	+	1	e	→	0.5	H2															Energy to convert 1 e- eq of carbon source to the pyruvate intermediate,
	Electron Donor	-27.68	0.125	CH3COO	+	0.375	H2O	→	0.125	CO2	+	0.125	HCO3	+	1	H	+	1	e			Electron donor rxn:													ΔG0, kJ⁄(mol eeq)
	Light energy	-137																																	-27.68
	ΔGR	-133.963
																						Puryvate synthesis rxn													35.78
	K (ɛ) - energy use efficiency	0.55
K* (ΔGR)	The energy available for cellular needs	-73.6794
ΔGp	Energy to convert 1 e- eq of carbon source to the pyruvate intermediate	8.1
ΔGc	energy needed to convert 1 e- eq of pyruvate intermediate into 1 e- eq of cells	31.41
ΔGN	free energy per e- eq of cells to reduce nitrogen source to the form of ammonium	16.36
m	if ΔGp is positive	1
ΔGs	energy used for cell growth	75.8827
fs	0.492634
fe	0.507366
Ra	half-reaction for electron acceptor	n/a	0.125	N2	+	1.25	H	+	1	e	→	0.25	NH4	+	0.125	H2
fe*Ra	balanced Ra with energy fraction	n/a	0.0634208	N2	+	0.634208	H	+	0.507366	e	→	0.126842	NH4	+	0.0634208	H2
Rcs	a half-reaction for the synthesis of cell tissue	n/a	0.217391	CO2	+	0.0217391	N2	+	1	H	+	1	e	→	0.0434783	C5H7O2N	+	0.347826	H2O
fs*Ra	balanced Rcs with energy fraction	n/a	0.107094	CO2	+	0.0107094	N2	+	0.492634	H	+	0.492634	e	→	0.0214189	C5H7O2N	+	0.171351	H2O
(-)Rd	half-reaction for electron donor	n/a	0.125	CH3COO	+	0.375	H2O	→	0.125	CO2	+	0.125	HCO3	+	1	H	+	1	e
R	overall balanced equation	n/a	0.125	CH3COO	+	0.0741302	N2	+	0.126842	H	+	0.203649	H2O	→	0.0214189	C5H7O2N	+	0.0179057	CO2	+	0.0634208	H2	+	0.126842	NH4	+	0.125	HCO3
	Temperature fo the experiment, K	303.15
	R, J/mol*K	8.31
	Pressure in reactor, Pa	107404	1.06 atm
	VSS cells, g/mol	113
	acetate MW, g/mol	59
	H2 molar volume, L/mol	23.455
Yields
	cells produced, g VSS	2.42033
	acetate used, g	7.375
	H2 produced, L	1.48754
	Y x/acetate, g/g	0.328181
	Y H2/acetate, L/g	0.2017
	Y x/acetate, mol/mol	0.171351
	Y H2/acetate, mol/mol	0.507366

## Sheet: Exper. K=0.45
	Current experiment, see the manuscript text for details
		ΔG0, kJ⁄(mol eeq)	Equation
	Electron Acceptor	27.47	0.166667	N2	+	1.33333	H	+	1	e	→	0.333333	NH4
	Electron Acceptor	40.46	1	H	+	1	e	→	0.5	H2															Energy to convert 1 e- eq of carbon source to the pyruvate intermediate,
	Electron Donor	-27.68	0.125	CH3COO	+	0.375	H2O	→	0.125	CO2	+	0.125	HCO3	+	1	H	+	1	e			Electron donor rxn:													ΔG0, kJ⁄(mol eeq)
	Light energy	-137																																	-27.68
	ΔGR	-133.963
																						Puryvate synthesis rxn													35.78
	K (ɛ) - energy use efficiency	0.45
K* (ΔGR)	The energy available for cellular needs	-60.2831
ΔGp	Energy to convert 1 e- eq of carbon source to the pyruvate intermediate	8.1
ΔGc	energy needed to convert 1 e- eq of pyruvate intermediate into 1 e- eq of cells	31.41
ΔGN	free energy per e- eq of cells to reduce nitrogen source to the form of ammonium	16.36
m	if ΔGp is positive	1
ΔGs	energy used for cell growth	85.7656
fs	0.41276
fe	0.58724
Ra	half-reaction for electron acceptor	n/a	0.125	N2	+	1.25	H	+	1	e	→	0.25	NH4	+	0.125	H2
fe*Ra	balanced Ra with energy fraction	n/a	0.0734049	N2	+	0.734049	H	+	0.58724	e	→	0.14681	NH4	+	0.0734049	H2
Rcs	a half-reaction for the synthesis of cell tissue	n/a	0.217391	CO2	+	0.0217391	N2	+	1	H	+	1	e	→	0.0434783	C5H7O2N	+	0.347826	H2O
fs*Ra	balanced Rcs with energy fraction	n/a	0.0897305	CO2	+	0.00897305	N2	+	0.41276	H	+	0.41276	e	→	0.0179461	C5H7O2N	+	0.143569	H2O
(-)Rd	half-reaction for electron donor	n/a	0.125	CH3COO	+	0.375	H2O	→	0.125	CO2	+	0.125	HCO3	+	1	H	+	1	e
R	overall balanced equation	n/a	0.125	CH3COO	+	0.082378	N2	+	0.14681	H	+	0.231431	H2O	→	0.0179461	C5H7O2N	+	0.0352695	CO2	+	0.0734049	H2	+	0.14681	NH4	+	0.125	HCO3
	Temperature fo the experiment, K	303.15
	R, J/mol*K	8.31
	Pressure in reactor, Pa	107404	1.06 atm
	VSS cells, g/mol	113
	acetate MW, g/mol	59
	H2 molar volume, L/mol	23.455
Yields
	cells produced, g VSS	2.02791
	acetate used, g	7.375
	H2 produced, L	1.72172
	Y x/acetate, g/g	0.274971
	Y H2/acetate, L/g	0.233453
	Y x/acetate, mol/mol	0.143569
	Y H2/acetate, mol/mol	0.58724

## Sheet: McKinlay and Harwood, 2010
	Growth conditions:	30C, pressure not known (sealed 27ml tube), no CO2/HCO3 - pH might have risen; NH4, light
		ΔG0, kJ⁄(mol eeq)	Equation
	Electron Acceptor	40.46	1	H	+	1	e	→	0.5	H2															Energy to convert 1 e- eq of carbon source to the pyruvate intermediate,
	Electron Donor	-27.68	0.125	CH3COO	+	0.375	H2O	→	0.125	CO2	+	0.125	HCO3	+	1	H	+	1	e			Electron donor rxn:													ΔG0, kJ⁄(mol eeq)
	Light energy	-137																																	-27.68
	ΔGR	-124.22
																						Puryvate synthesis rxn													35.78
	K (ɛ) - energy use efficiency	0.55
K* (ΔGR)	The energy available for cellular needs	-68.321
ΔGp	Energy to convert 1 e- eq of carbon source to the pyruvate intermediate	8.1
ΔGc	energy needed to convert 1 e- eq of pyruvate intermediate into 1 e- eq of cells	31.41
ΔGN	free energy per e- eq of cells to reduce nitrogen source to the form of ammonium	0
m	if ΔGp is positive	1
ΔGs	energy used for cell growth	46.1373
fs	0.596907
fe	0.403093
Ra	half-reaction for electron acceptor	n/a	1	H	+	1	e	→	0.5	H2
fe*Ra	balanced Ra with energy fraction	n/a	0.403093	H	+	0.403093	e	→	0.201546	H2
Rcs	a half-reaction for the synthesis of cell tissue	n/a	0.2	CO2	+	0.05	HCO3	+	0.05	NH4	+	1	H	+	1	e	→	0.05	C5H7O2N	+	0.45	H2O
fs*Ra	balanced Rcs with energy fraction	n/a	0.119381	CO2	+	0.0298454	HCO3	+	0.0298454	NH4	+	0.596907	H	+	0.596907	e	→	0.0298454	C5H7O2N	+	0.268608	H2O
(-)Rd	half-reaction for electron donor	n/a	0.125	CH3COO	+	0.375	H2O	→	0.125	CO2	+	0.125	HCO3	+	1	H	+	1	e
R	overall balanced equation	n/a	0.125	CH3COO	+	0.0298454	NH4	+	0.106392	H2O	→	0.0298454	C5H7O2N	+	0.0056185	CO2	+	0.201546	H2	+	0.0951546	HCO3
	Temperature fo the experiment, K	303.15
	R, J/mol*K	8.31
	Pressure in reactor, Pa	101325
	VSS cells, g/mol	113
	acetate MW, g/mol	59
	H2 molar volume, L/mol	24.8623
Yields
	cells produced, g VSS	3.37253
	acetate used, g	7.375
	H2 produced, L	5.01091
	Y x/acetate, g/g	0.457292
	Y H2/acetate, L/g	0.679446
	Y x/acetate, mol/mol	0.238763
	Y H2/acetate, mol/mol	1.61237

## Sheet: Adessi et al., 2012b
	Growth conditions:	30C, pressure not known (but water-displacing gas collection system used), pH might have risen, though nothing reported; NH4, light
		ΔG0, kJ⁄(mol eeq)	Equation
	Electron Acceptor	40.46	1	H	+	1	e	→	0.5	H2															Energy to convert 1 e- eq of carbon source to the pyruvate intermediate,
	Electron Donor	-41.95	0.1	C4H4O5	+	0.3	H2O	→	0.4	CO2	+	1	H	+	1	e						Electron donor rxn:			0.1	C4H4O5	+	0.3	H2O	→	0.4	CO2	+	1	H	+	1	e
	Light energy	-137																																	-41.95
	ΔGR	-138.49
																						Puryvate synthesis rxn													35.78
	K (ɛ) - energy use efficiency	0.55
K* (ΔGR)	The energy available for cellular needs	-76.1695
ΔGp	Energy to convert 1 e- eq of carbon source to the pyruvate intermediate	-6.17
ΔGc	energy needed to convert 1 e- eq of pyruvate intermediate into 1 e- eq of cells	31.41
ΔGN	free energy per e- eq of cells to reduce nitrogen source to the form of ammonium	0
m	depends on the ΔGp (positive/negative)	-1
ΔGs	energy used for cell growth	28.0165
fs	0.731092
fe	0.268908
Ra	half-reaction for electron acceptor	n/a	1	H	+	1	e	→	0.5	H2
fe*Ra	balanced Ra with energy fraction	n/a	0.268908	H	+	0.268908	e	→	0.134454	H2
Rcs	a half-reaction for the synthesis of cell tissue	n/a	0.2	CO2	+	0.05	HCO3	+	0.05	NH4	+	1	H	+	1	e	→	0.05	C5H7O2N	+	0.45	H2O
fs*Ra	balanced Rcs with energy fraction	n/a	0.146218	CO2	+	0.0365546	HCO3	+	0.0365546	NH4	+	0.731092	H	+	0.731092	e	→	0.0365546	C5H7O2N	+	0.328991	H2O
(-)Rd	half-reaction for electron donor	n/a	0.1	C4H4O5	+	0.3	H2O	→	0.4	CO2	+	1	H	+	1	e
R	overall balanced equation	n/a	0.1	C4H4O5	+	0.0365546	NH4	+	-0.0289912	H2O	→	0.0365546	C5H7O2N	+	0.253782	CO2	+	0.134454	H2	+	0.0365546	HCO3
	Temperature fo the experiment, K	303.15
	R, J/mol*K	8.31
	Pressure in reactor, Pa	101325
	VSS cells, g/mol	113
	malate MW, g/mol	132.087
	H2 molar volume, L/mol	24.8623
Yields
	cells produced, g VSS	4.13067
	malate used, g	13.2087
	H2 produced, L	3.34285
	Y x/substrate, g/g	0.312723
	Y H2/substrate, L/g	0.253079
	Y x/substrate, mol/mol	0.365546
	Y H2/substrate, mol/mol	1.34454

## Sheet: Biebl, 1978
	Growth conditions:	28C, pressure not known (grown in screw caps), pH might have risen, though nothing reported; NH4, H2S, CO2, light
		ΔG0, kJ⁄(mol eeq)	Equation
	Electron Acceptor	27.68	0.125	CO2	+	0.125	HCO3	+	1	H	+	1	e	→	0.125	CH3COO	+	0.375	H2O						Energy to convert 1 e- eq of carbon source to the pyruvate intermediate,
	Electron Donor	-20.85	0.0625	H2S	+	0.0625	HS	+	0.5	H2O	→	0.125	SO4	+	1.1875	H	+	1	e			Electron donor rxn:			0.0625	H2S	+	0.0625	HS	+	0.5	H2O	→	0.125	SO4	+	1.1875	H	+	1	e
	Light energy(840nm)	-141.86																																	-20.85
	ΔGR	-135.03
																						Puryvate synthesis rxn													35.78
	K (ɛ) - energy use efficiency	0.55
K* (ΔGR)	The energy available for cellular needs	-74.2665
ΔGp	Energy to convert 1 e- eq of carbon source to the pyruvate intermediate	14.93
ΔGc	energy needed to convert 1 e- eq of pyruvate intermediate into 1 e- eq of cells	31.41
ΔGN	free energy per e- eq of cells to reduce nitrogen source to the form of ammonium	0
m	depends on the ΔGp (positive/negative)	1
ΔGs	energy used for cell growth	58.5555
fs	0.559143
fe	0.440857
Ra	half-reaction for electron acceptor	n/a	0.125	CO2	+	0.125	HCO3	+	1	H	+	1	e	→	0.125	CH3COO	+	0.375	H2O
fe*Ra	balanced Ra with energy fraction	n/a	0.0551071	CO2	+	0.0551071	HCO3	+	0.440857	H	+	0.440857	e	→	0.0551071	CH3COO	+	0.165321	H2O
Rcs	a half-reaction for the synthesis of cell tissue	n/a	0.2	CO2	+	0.05	HCO3	+	0.05	NH4	+	1	H	+	1	e	→	0.05	C5H7O2N	+	0.45	H2O
fs*Ra	balanced Rcs with energy fraction	n/a	0.111829	CO2	+	0.0279572	HCO3	+	0.0279572	NH4	+	0.559143	H	+	0.559143	e	→	0.0279572	C5H7O2N	+	0.251614	H2O
(-)Rd	half-reaction for electron donor	n/a	0.0625	H2S	+	0.0625	HS	+	0.5	H2O	→	0.125	SO4	+	1.1875	H	+	1	e
R	overall balanced equation	n/a	0.0625	H2S	+	0.0279572	NH4	+	0.0830643	H2O	+	0.0830643	HCO3	+	0.166936	CO2	→	0.0279572	C5H7O2N	+	0.0551071	CH3COO	+	0.1875	H	+	0.125	SO4
	Temperature fo the experiment, K	301.15
	R, J/mol*K	8.31
	Pressure in reactor, Pa	101325
	VSS cells, g/mol	113
	H2S MW, g/mol	34.1
Yields
	cells produced, g VSS	3.15916
	H2S used, g	2.13125
	Y x/H2S, g/g	1.4823
	Y x/H2S, mol/mol	0.447315

## Sheet: Adessi et al, 2012a
	Growth conditions:	30C, pressure not known (but water-displacing gas collection system used), pH might have risen, though nothing reported; NH4, light
		ΔG0, kJ⁄(mol eeq)	Equation
	Electron Acceptor	40.46	1	H	+	1	e	→	0.5	H2															Energy to convert 1 e- eq of carbon source to the pyruvate intermediate,
	Electron Donor	-27.68	0.125	CH3COO	+	0.375	H2O	→	0.125	CO2	+	0.125	HCO3	+	1	H	+	1	e			Electron donor rxn:													ΔG0, kJ⁄(mol eeq)
	Light energy	-137																																	-27.68
	ΔGR	-124.22
																						Puryvate synthesis rxn													35.78
	K (ɛ) - energy use efficiency	0.55
K* (ΔGR)	The energy available for cellular needs	-68.321
ΔGp	Energy to convert 1 e- eq of carbon source to the pyruvate intermediate	8.1
ΔGc	energy needed to convert 1 e- eq of pyruvate intermediate into 1 e- eq of cells	31.41
ΔGN	free energy per e- eq of cells to reduce nitrogen source to the form of ammonium	0
m	if ΔGp is positive	1
ΔGs	energy used for cell growth	46.1373
fs	0.596907
fe	0.403093
Ra	half-reaction for electron acceptor	n/a	1	H	+	1	e	→	0.5	H2
fe*Ra	balanced Ra with energy fraction	n/a	0.403093	H	+	0.403093	e	→	0.201546	H2
Rcs	a half-reaction for the synthesis of cell tissue	n/a	0.2	CO2	+	0.05	HCO3	+	0.05	NH4	+	1	H	+	1	e	→	0.05	C5H7O2N	+	0.45	H2O
fs*Ra	balanced Rcs with energy fraction	n/a	0.119381	CO2	+	0.0298454	HCO3	+	0.0298454	NH4	+	0.596907	H	+	0.596907	e	→	0.0298454	C5H7O2N	+	0.268608	H2O
(-)Rd	half-reaction for electron donor	n/a	0.125	CH3COO	+	0.375	H2O	→	0.125	CO2	+	0.125	HCO3	+	1	H	+	1	e
R	overall balanced equation	n/a	0.125	CH3COO	+	0.0298454	NH4	+	0.106392	H2O	→	0.0298454	C5H7O2N	+	0.0056185	CO2	+	0.201546	H2	+	0.0951546	HCO3
	Temperature fo the experiment, K	303.15
	R, J/mol*K	8.31
	Pressure in reactor, Pa	101325
	VSS cells, g/mol	113
	acetate MW, g/mol	59
	H2 molar volume, L/mol	24.8623
Yields
	cells produced, g VSS	3.37253
	acetate used, g	7.375
	H2 produced, L	5.01091
	Y x/acetate, g/g	0.457292
	Y H2/acetate, L/g	0.679446
	Y x/acetate, mol/mol	0.238763
	Y H2/acetate, mol/mol	1.61237
	Y H2/biomass, mol/mol	6.75301

## Sheet: Obeid et al, 2009
	Growth conditions:	30C, pressure not known (but water-displacing gas collection system used), pH might have risen, though nothing reported; glutamate, malate, light
		ΔG0, kJ⁄(mol eeq)	Equation
	Electron Acceptor	40.46	1	H	+	1	e	→	0.5	H2															Energy to convert 1 e- eq of carbon source to the pyruvate intermediate,
	Electron Donor	-32.29	0.0833333	CH3CHOHCOO	+	0.333333	H2O	→	0.166667	CO2	+	0.0833333	HCO3	+	1	H	+	1	e			Electron donor rxn:			0.0833333	CH3CHOHCOO	+	0.333333	H2O	→	0.166667	CO2	+	0.0833333	HCO3	+	1	H	+	1	e
	Light energy	-137																																	-32.29
	ΔGR	-128.83
																						Puryvate synthesis rxn													35.78
	K (ɛ) - energy use efficiency	0.55
K* (ΔGR)	The energy available for cellular needs	-70.8565
ΔGp	Energy to convert 1 e- eq of carbon source to the pyruvate intermediate	3.49
ΔGc	energy needed to convert 1 e- eq of pyruvate intermediate into 1 e- eq of cells	31.41
ΔGN	free energy per e- eq of cells to reduce nitrogen source to the form of ammonium	0
m	depends on the ΔGp (positive/negative)	1
ΔGs	energy used for cell growth	37.7555
fs	0.652382
fe	0.347618
Ra	half-reaction for electron acceptor	n/a	1	H	+	1	e	→	0.5	H2
fe*Ra	balanced Ra with energy fraction	n/a	0.347618	H	+	0.347618	e	→	0.173809	H2
Rcs	a half-reaction for the synthesis of cell tissue	n/a	0.2	CO2	+	0.05	HCO3	+	0.05	NH4	+	1	H	+	1	e	→	0.05	C5H7O2N	+	0.45	H2O
fs*Ra	balanced Rcs with energy fraction	n/a	0.130476	CO2	+	0.0326191	HCO3	+	0.0326191	NH4	+	0.652382	H	+	0.652382	e	→	0.0326191	C5H7O2N	+	0.293572	H2O
(-)Rd	half-reaction for electron donor	n/a	0.0833333	CH3CHOHCOO	+	0.333333	H2O	→	0.166667	CO2	+	0.0833333	HCO3	+	1	H	+	1	e
R	overall balanced equation	n/a	0.0833333	CH3CHOHCOO	+	0.0326191	NH4	+	0.0397614	H2O	→	0.0326191	C5H7O2N	+	0.0361902	CO2	+	0.173809	H2	+	0.0507142	HCO3
	Temperature fo the experiment, K	303.15
	R, J/mol*K	8.31
	Pressure in reactor, Pa	101325
	VSS cells, g/mol	113
	lactate MW, g/mol	89.08
	H2 molar volume, L/mol	24.8623
Yields
	cells produced, g VSS	3.68596
	lactate used, g	7.42333
	H2 produced, L	4.3213
	Y x/substrate, g/g	0.496537
	Y H2/substrate, L/g	0.582123
	Y x/substrate, mol/mol	0.391429
	Y H2/substrate, mol/mol	2.08571

## Sheet: Getha et al, 1998
	Growth conditions:	30C, pressure not known (tubes completely filled with media), pH decreased from 6.5 to 4.5; NH4, starch wastewater, light. No ydrogen production, since wild type strains cannot produce H2 in the presence of NH4
		ΔG0, kJ⁄(mol eeq)	Equation
	Electron Acceptor	27.68	0.125	CO2	+	0.125	HCO3	+	1	H	+	1	e	→	0.125	CH3COO	+	0.375	H2O								Energy to convert 1 e- eq of carbon source to the pyruvate intermediate,
	Electron Donor	-31.8	0.02	C10H19O3N	+	0.36	H2O	→	0.18	CO2	+	0.02	NH4	+	0.02	HCO3	+	1	H	+	1	e		Electron donor rxn:			0.02	C10H19O3N	+	0.36	H2O	→	0.18	CO2	+	0.02	NH4	+	0.02	HCO3	+	1	H	+	1	e
	Light energy	-137																																			-31.8
	ΔGR	-141.12
																								Puryvate synthesis rxn													35.78
	K (ɛ) - energy use efficiency	0.55
K* (ΔGR)	The energy available for cellular needs	-77.616
ΔGp	Energy to convert 1 e- eq of carbon source to the pyruvate intermediate	3.98
ΔGc	energy needed to convert 1 e- eq of pyruvate intermediate into 1 e- eq of cells	31.41
ΔGN	free energy per e- eq of cells to reduce nitrogen source to the form of ammonium	0
m	depends on the ΔGp (positive/negative)	1
ΔGs	energy used for cell growth	38.6464
fs	0.667594
fe	0.332406
Ra	half-reaction for electron acceptor	n/a	0.125	CO2	+	0.125	HCO3	+	1	H	+	1	e	→	0.125	CH3COO	+	0.375	H2O
fe*Ra	balanced Ra with energy fraction	n/a	0.0415508	CO2	+	0.0415508	HCO3	+	0.332406	H	+	0.332406	e	→	0.0415508	CH3COO	+	0.124652	H2O
Rcs	a half-reaction for the synthesis of cell tissue	n/a	0.2	CO2	+	0.05	HCO3	+	0.05	NH4	+	1	H	+	1	e	→	0.05	C5H7O2N	+	0.45	H2O
fs*Ra	balanced Rcs with energy fraction	n/a	0.133519	CO2	+	0.0333797	HCO3	+	0.0333797	NH4	+	0.667594	H	+	0.667594	e	→	0.0333797	C5H7O2N	+	0.300417	H2O
(-)Rd	half-reaction for electron donor	n/a	0.02	C10H19O3N	+	0.36	H2O	→	0.18	CO2	+	0.02	NH4	+	0.02	HCO3	+	1	H	+	1	e
R	overall balanced equation	n/a	0.02	C10H19O3N	+	0.0133797	NH4	+	0.0549305	HCO3	→	0.0333797	C5H7O2N	+	0.00493049	CO2	+	0.0415508	CH3COO	+	0.0650695	H2O
	Temperature fo the experiment, K	303.15
	R, J/mol*K	8.31
	Pressure in reactor, Pa	101325
	VSS cells, g/mol	113
	wastewater MW, g/mol	201
Yields
	cells produced, g VSS	3.7719
	wastewater used, g	4.02
	Y x/substrate, g/g	0.938284
	Y x/substrate, mol/mol	1.66898

## Sheet: Fujii et al, 1993
	Growth conditions:	30C (both 30 and 40C investigated in the paper), pressure not known (but gas was exhausted with a syringe), glutamate, light
		ΔG0, kJ⁄(mol eeq)	Equation
	Electron Acceptor	40.46	1	H	+	1	e	→	0.5	H2															Energy to convert 1 e- eq of carbon source to the pyruvate intermediate,										ΔG0, kJ⁄(mol eeq)
	Electron Donor	-35.4945	0.047619	C5H7O3	+	0.333333	H2O	→	0.238095	CO2	+	1	H	+	1	e						Electron donor rxn:			0.047619	C5H7O3	+	0.333333	H2O	→	0.238095	CO2	+	1	H	+	1	e
	Light energy	-137																																	-35.4945
	ΔGR	-132.034
																						Puryvate synthesis rxn													35.78
	K (ɛ) - energy use efficiency	0.55
K* (ΔGR)	The energy available for cellular needs	-72.619
ΔGp	Energy to convert 1 e- eq of carbon source to the pyruvate intermediate	0.285524
ΔGc	energy needed to convert 1 e- eq of pyruvate intermediate into 1 e- eq of cells	31.41
ΔGN	free energy per e- eq of cells to reduce nitrogen source to the form of ammonium	0
m	if ΔGp is positive	1
ΔGs	energy used for cell growth	31.9291
fs	0.694599
fe	0.305401
Ra	half-reaction for electron acceptor	n/a	1	H	+	1	e	→	0.5	H2
fe*Ra	balanced Ra with energy fraction	n/a	0.305401	H	+	0.305401	e	→	0.152701	H2
Rcs	a half-reaction for the synthesis of cell tissue	n/a	0.2	CO2	+	0.05	HCO3	+	0.05	NH4	+	1	H	+	1	e	→	0.05	C5H7O2N	+	0.45	H2O
fs*Ra	balanced Rcs with energy fraction	n/a	0.13892	CO2	+	0.0347299	HCO3	+	0.0347299	NH4	+	0.694599	H	+	0.694599	e	→	0.0347299	C5H7O2N	+	0.312569	H2O
(-)Rd	half-reaction for electron donor	n/a	0.047619	C5H7O3	+	0.333333	H2O	→	0.238095	CO2	+	1	H	+	1	e
R	overall balanced equation	n/a	0.047619	C5H7O3	+	0.0347299	NH4	+	0.020764	H2O	→	0.0347299	C5H7O2N	+	0.0991755	CO2	+	0.152701	H2	+	0.0347299	HCO3
	Temperature fo the experiment, K	303.15
	R, J/mol*K	8.31
	Pressure in reactor, Pa	101325
	VSS cells, g/mol	113
	levulinic acid MW, g/mol	115.1
	H2 molar volume, L/mol	24.8623
Yields
	cells produced, g VSS	3.92448
	levulinic acid used, g	5.48095
	H2 produced, L	3.7965
	Y x/substrate, g/g	0.716022
	Y H2/substrate, L/g	0.692671
	Y x/substrate, mol/mol	0.729329
	Y H2/substrate, mol/mol	3.20671
	Y H2/biomass, mol/mol	4.3968
	Standard Gibbs free energy of formation	ΔGf°, kj/mol, 25C
	Levulinic acid (C5H7O3-)	-403.44	https://www.chemeo.com/cid/19-156-8/Pentanoic%20acid%2C%204-oxo-
	H2O	-237.178
	CO2	-394.36
	H+	-39.87	Thauer, 1977
	e	0
	Gibbs free energy of the reaction:	ΔG0, kJ⁄(mol eeq)
	ΔG0=ΣγΔGf°(products) - ΣνΔGf°(reactants)
	where γ and ν are coeficients in the equation
	Gibbs free energy of the e donor reaction (levulinic acid)	ΔG0, kJ⁄(mol eeq)	-35.4945
	0.047619	C5H7O3	+	0.333333	H2O	→	0.238095	CO2	+	1	H	+	1	e

[truncated: 5 more sheets: Barbosa et al, 2001, Hu et al, 2018-1, Hu et al, 2018 - 2, Hu et al, 2018 -3, Vasiliadou et al, 2018]
